# Supplementary material for: Integrative Genomic Analyses of 1,145 Patient Samples Reveal New Biomarkers in Esophageal Squamous Cell Carcinoma
Source: Front Mol Biosci. 2022 Jan 21;8:792779. doi: 10.3389/fmolb.2021.792779 (PMC8814608; doi:10.3389/fmolb.2021.792779)
Supplement: Supplementary file 1 [file Table2.XLSX]

## Sheet: Sheet1
paper	year	ESCC_sample_number	Journal	sample_information	software	driver
Identification of genomic alterations in oesophageal squamous cell cancer	2014	88	Nautre	whole-genome sequencing in 17 ESCC cases and whole-exome sequencing in 71 cases	MutsigCV	TP53,CDKN2A,RB1,NFE2L2,ADAM29,FAM135B,PIK3CA,NOTCH1
Genomic and molecular characterization of esophageal squamous cell carcinoma	2014	113	Nature Genetics	whole-exome or targeted deep sequencing of 139 paired ESCC cases, and analysis of somatic copy number variations (SCNV) of over 180 ESCCs.	MutsigCV	TP53,MLL2,FAT1,FAT2,RB1,NOTCH1,EP300,ZNF750,PIK3CA,KDM6A,NFE2L2,PTEN,CDKN2A
Genomic Analyses Reveal Mutational Signatures and Frequently Altered Genes in Esophageal Squamous Cell Carcinoma	2015	104	American Journal of Human Genetics	whole-genome sequencing (WGS) or whole-exome sequencing (WES) on104ESCC	MutSigCV	TP53,NOTCH1,CDKN2A,ZNF750,PIK3CA,RB1,AJUBA,FBXW7,FAT1
Genomic landscape of somatic alterations in esophageal squamous cell carcinoma and gastric cancer	2016	15	Cancer Research	whole genome sequencing 15 ,four of whom presented with ESCC, seven with gastric cardia adenocarcinoma (GCA), and four with gastric noncardia adenocarcinoma (GNCA)
Genomic Characterization of Esophageal Squamous Cell Carcinoma Reveals Critical Genes Underlying Tumorigenesis and Poor Prognosis	2016	67	American Journal of Human Genetics	10 whole-genome and 57 whole-exome	MutSigCV	TP53, CDKN2A, NOTCH1, and NFE2L2
Genomic Landscape of Esophageal Squamous Cell Carcinoma in a Japanese Population	2016	144	Gastroenterology	whole-exome 144		TP53,CDKN2A,CCND1,FBXW7,NOTCH1,NOTCH3,MLL2,EP300,CREBBP,TET2,FAT1,YAP1,AJUBA,PIK3CA,EGFR,ERBB2,NFE2L2,ZNF750,KLF5,FOXA1,SOX2,TERT,LRP1B
Integrated genomic characterization of oesophageal carcinoma	2017	96	Nautre	164 carcinomas of the oesophagus derived from Western and Eastern populations	MutSigCV	TP53,ZNF750,MLL2,NF2L2,KPNB1,TGFBR2,NOTCH1
Genetic Alterations in Esophageal Tissues From Squamous Dysplasia to Carcinoma	2017	70	Gastroenterology	targeted sequence analyses of 227 esophageal tissue samples from 70 patients with ESCC undergoing resection
Genomic analysis of oesophageal squamous-cell carcinoma identifies alcohol drinking-related mutation signature and genomic alterations	2017	92	NATURE COMMUNICATIONS	whole-genome sequencing of DNA and RNA in 94 Chinese individuals	MutSigCV	TP53,NOTCH1,MLL2,FAT1,NFE2L2,PIK3CA,EP300,ZNF750,CDKN2A,CREBBP,FBXW7,NOTCH3,PTCH1,RB1,KDM6A,AJUBA,TGFBR2,CUL3,PTEN,RBPJ
Genomic comparison of esophageal squamous cell carcinoma and its precursor lesions by multi-region whole-exome sequencing	2017	45	NATURE COMMUNICATIONS	multi-region whole-exome sequencing 45 ESCC patients with matched dysplasia and carcinoma samples, and 13 tumor-free patients with only dysplasia samples	Mutations in significantly mutated genes large cohort sequencing studies of ESCC4–8, 17; (2) are documented by the COSMIC database (ESCC-associated or related to other types of cancer); (3) Mutations in genes that are present in the KEGG cancer
Whole-exome sequencing reveals critical genes underlyingmetastasis in oesophageal squamous cell carcinoma	2017	41	Pathology	41 primary tumours and15 lymph nodes (LNs) with metastatic ESCCs.	MutSigCV	TP53,CDKN2A,RB1,ZNF750,NOTCH3,IRF5,KMT2D,KAT2A,TET2
Whole-genome sequencing of esophageal adenocarcinoma in Chinese patients reveals distinct mutational signatures and genomic alterations	2018	10	COMMUNICATIONS BIOLOGY	10 Chinese EAC
Genome-wide copy number variation analysis identified ANO1 as a novel oncogene and prognostic biomarker in esophageal squamous cell cancer	2019	81	Carcinogenesis	Exome sequencing data from 81 paired ESCC tissues
Multi-region sequencing unveils novel actionable targets and spatial heterogeneity in esophageal squamous cell carcinoma	2019	39	NATURE COMMUNICATIONS	whole-exome 39 ESCC patients multi-regional	either an exact match or at least three mutations located within 15 bp of the variant were found in COSMIC, and (ii) if the gene was annotated as recessive by COSMIC and the variant was deemed to be deleterious, including stop-gain, frameshift, and splicing mutation, and had a SIFT score <0.05 or a PolyPhen score >0.995
Whole-genome sequencing of 508 patients identifies key molecular features associated with poor prognosis in esophageal squamous cell carcinoma	2020	508	Cell Research	508 ESCC genomes	MutSigCV algorithm22 and oncodriveFML	TP53 FAT1 NOTCH1 KMT2D CDKN2A FBXW7 ZNF750 FAT2 PIK3CA EP300 KRT5 NFE2L2 CDH10 RB1 AJUBA KMT2C LILRB3 KDM6A CREBBP YEATS2 TGFBR2 CASP8
Molecular analysis of Chinese oesophageal squamous cell carcinoma identifies novel subtypes associated with distinct clinical outcomes	2020	125	EBioMedicine	genomic and transcriptomic data of 125 Chinese ESCC patients from
Mutational Landscape of Esophageal Squamous Cell Carcinoma in an Indian Cohort	2020	28	Front. Oncol	Whole exome sequence analysis of 28 ESCC from an Indian		TP53 (71%), TTN (64%), CSMD3 (43%), SYNE1 (28%), LRP1B (25%), PIK3CA (25%), DNAH5 (21%), and NOTCH1 (14%) were recurrently mutated genes
Genetic Heterogeneity of Esophageal Squamous Cell Carcinoma with Inherited Family History	2020	36	OncoTargets and Therapy	36 matched tumor-normal ESCC specimens.
Whole genome sequencing analysis identifies recurrent structural alterations in esophageal squamous cell carcinoma	2020	20	peerj	20 ESCC patients in a Japanese population	dNdScv	TP53,ZNF750
Mutational Landscape of Esophageal Squamous Cell Carcinoma in an Indian Cohort	2020	28	Frontiers in Oncology	28 ESCC WES
